# Supplementary material for: Antibiotic Residues in UK Foods: Exploring the Exposure Pathways and Associated Health Risks
Source: Toxics. 2024 Feb 24;12(3):174. doi: 10.3390/toxics12030174 (PMC10975662; doi:10.3390/toxics12030174)
Supplement: Supplementary file 1 [file toxics-12-00174-s001.zip]

Archive with 1 entries (1 files):
- toxics-2860175-SI.pdf
